# Supplementary material for: Novel Semiconductor Cu(C3H3N3S3)3/ZnTiO3/TiO2 for the Photoinactivation of E. coli and S. aureus under Solar Light
Source: Nanomaterials (Basel). 2022 Dec 30;13(1):173. doi: 10.3390/nano13010173 (PMC9824406; doi:10.3390/nano13010173)
Supplement: Supplementary file 1 [file nanomaterials-13-00173-s001.zip]

Archive with 1 entries (1 files):
- nanomaterials-2112114-supplementary.pdf
